# Supplementary material for: The interplay of DNA repair context with target sequence predictably biases Cas9-generated mutations
Source: Nat Commun. 2024 Nov 27;15:10271. doi: 10.1038/s41467-024-54566-7 (PMC11599590; doi:10.1038/s41467-024-54566-7)
Supplement: Supplementary file 4 — Source Data [file 41467_2024_54566_MOESM4_ESM.xlsx]

## Sheet: Fig2
Fig2b	outcome_type	control	Ercc1	Rad52	Trp53	Wrn	Lig1	Lig3	Parp1	Nbn	Polq	Dclre1c	Poll	Polm	Trex1	Trp53bp1	Lig4	Prkdc	Xlf	Xrcc5
	other I MH	1.77	1.9	2.28	1.41	1.34	2.74	1.43	2.14	0.27	0.27	2.62	2.08	2.13	1.5	2.07	3.06	1.97	1.7	2.2
	other I	5.97	8.92	11.49	3.27	2.34	12.08	1.49	8.78	3.31	4.17	10.72	7.78	8.25	4.03	6.4	11.59	7.61	1.66	7.01
	D10+ MH	26.78	26.47	25.72	26.02	25.34	22.71	27.7	24.59	7.37	29.75	28.19	29.36	29.71	27.98	27.45	36.84	33.17	35.76	44.21
	D10+	4.75	5.94	6.98	2.86	2.47	7.11	2.63	5.51	2.66	17.04	5.24	5.66	5.56	4.11	2.75	4.45	3.91	3.25	4.67
	D3-9 MH	20.6	19.44	17.4	20.96	21.03	17.37	23.51	18.57	3.69	6.69	19.68	21.33	20.33	21.65	22.39	26.99	20.46	29.18	23.47
	D3-9	9.02	9.17	9.83	10.73	9.42	11.63	10.42	10.12	3.75	5.26	8.74	10.39	9.27	9.13	8.48	10.14	7.43	12.31	8.94
	D2	6.47	6.23	6.34	9.19	8.63	6.93	8.16	6.96	5.65	5.25	4.5	6.96	6.59	7.08	5.89	4.15	4.28	6.62	4.39
	D1	6.4	6	5.69	7.85	8.11	6.75	6.96	6.68	13.38	6.95	5.53	6.82	5.54	6.68	5.8	1.96	6.81	4.06	2.96
	I1-2_d	14.45	12.36	10.84	13.83	16.68	8.94	13.96	12.26	43.48	19.44	11.54	6.91	11.01	14.18	15.08	0.2	13.29	4.24	1.78
	I1-2_p	3.78	3.58	3.43	3.9	4.64	3.73	3.75	4.39	16.45	5.2	3.22	2.71	1.6	3.65	3.67	0.63	1.05	1.23	0.36
Fig2c	outcome_type	Ercc1	Rad52	Trp53	Wrn	Lig1	Lig3	Parp1	Nbn	Polq	Dclre1c	Poll	Polm	Trex1	Trp53bp1	Lig4	Prkdc	Xlf	Xrcc5
	other I MH	0.1	0.37	-0.33	-0.4	0.63	-0.3	0.28	-2.72	-2.7	0.57	0.24	0.27	-0.23	0.23	0.79	0.16	-0.05	0.32
	other I	0.58	0.94	-0.87	-1.35	1.02	-2	0.55	-0.85	-0.52	0.84	0.38	0.47	-0.57	0.1	0.96	0.35	-1.85	0.23
	D10+ MH	-0.02	-0.06	-0.04	-0.08	-0.24	0.05	-0.12	-1.86	0.15	0.07	0.13	0.15	0.06	0.04	0.46	0.31	0.42	0.72
	D10+	0.32	0.56	-0.73	-0.94	0.58	-0.85	0.22	-0.83	1.84	0.14	0.25	0.23	-0.21	-0.79	-0.09	-0.28	-0.55	-0.02
	D3-9 MH	-0.08	-0.24	0.02	0.03	-0.25	0.19	-0.15	-2.48	-1.62	-0.07	0.05	-0.02	0.07	0.12	0.39	-0.01	0.5	0.19
	D3-9	0.02	0.12	0.25	0.06	0.37	0.21	0.17	-1.27	-0.78	-0.05	0.2	0.04	0.02	-0.09	0.17	-0.28	0.45	-0.01
	D2	-0.06	-0.03	0.51	0.41	0.1	0.33	0.11	-0.2	-0.3	-0.52	0.1	0.03	0.13	-0.13	-0.64	-0.6	0.03	-0.56
	D1	-0.09	-0.17	0.29	0.34	0.08	0.12	0.06	1.06	0.12	-0.21	0.09	-0.21	0.06	-0.14	-1.71	0.09	-0.66	-1.11
	I1-2_d	-0.23	-0.42	-0.06	0.21	-0.69	-0.05	-0.24	1.59	0.43	-0.32	-1.07	-0.39	-0.03	0.06	-6.18	-0.12	-1.77	-3.02
	I1-2_p	-0.08	-0.14	0.05	0.29	-0.02	-0.01	0.22	2.12	0.46	-0.23	-0.48	-1.24	-0.05	-0.04	-2.57	-1.85	-1.63	-3.38

## Sheet: Fig3
Fig3a-d	Data in umap_table.tsv here: 10.6084/m9.figshare.23246579
Fig3e	cluster	I1-2_p	I1-2_d	D1	D2	D3-9	D3-9 MH	D10+	D10+ MH	other I	other I MH
	Cluster1	5.38	0	4.72	11.79	18.29	2.98	7.33	3.14	26.77	23.02
	Cluster2	60.37	8.75	8.22	14.22	2.55	0.63	0.37	0.29	3.94	0
	Cluster3	19.54	44.01	24.39	11.6	2.25	0.52	1.1	0.42	0.79	0
	Cluster4	3.29	45.12	26.33	9.74	1.3	0.52	1.47	0.66	0.79	0
	Cluster5	3.4	1.73	26.44	29.02	11.77	34.36	28.21	38.93	11.81	3.96
	Cluster6	1.32	0.1	3.72	11.15	17.37	31.19	32.97	35.13	3.94	2.88
	Cluster7	6.7	0.29	6.17	12.49	46.48	29.79	28.57	21.42	51.97	70.14
Fig3f	cluster	I1-2_p	I1-2_d	D1	D2	D3-9	D3-9 MH	D10+	D10+ MH	other I	other I MH
	Cluster1	4.13	0	7.16	15.5	40.44	9.18	3.37	11.96	2.86	5.39
	Cluster2	45.38	15.02	12.21	18.32	5.53	1.9	0.17	1.07	0.41	0
	Cluster3	9.8	50.36	24.16	9.96	3.25	1.05	0.33	1.05	0.06	0
	Cluster4	1.78	55.63	28.11	9.02	2.02	1.13	0.47	1.78	0.06	0
	Cluster5	0.69	0.8	10.57	10.06	6.86	27.9	3.42	39.12	0.33	0.24
	Cluster6	0.33	0.06	1.84	4.79	12.55	31.38	4.95	43.74	0.14	0.22
	Cluster7	1.5	0.15	2.73	4.79	29.99	26.77	3.83	23.82	1.62	4.79
Fig3g	cluster	Ercc1	Rad52	Trp53	Wrn	Lig1	Lig3	Parp1	Nbn	Polq	Dclre1c	Poll	Polm	Trex1	Trp53bp1	Lig4	Prkdc	Xlf	Xrcc5
	1	0	0.4	0.3	0	0.5	0.2	0.2	-2.6	-0.3	-0.1	0.2	0.1	0	-0.2	0.2	-0.3	0.2	-9.4
	2	0	0.1	0.2	0.3	0.2	0.1	0.3	1.8	1	-0.5	-0.3	-0.5	0	-0.3	-4.3	-7.3	-1.8	-9.3
	3	-0.1	-0.1	0	0.2	-0.2	-0.2	0	1.7	0.8	-0.3	-0.5	-0.3	0	-0.1	-4	0	-1.7	-8.2
	4	-0.1	-0.2	-0.1	0.1	-0.2	-0.1	-0.1	1.1	0.7	-0.2	-0.6	-0.2	-0.1	0	-7.4	-0.1	-1.5	-1.6
	5	0.1	0.1	0	0	0	0	0	-0.7	-0.2	0.1	0.1	0.1	0	0.1	0.3	0.1	0.2	0.3
	6	0	-0.1	-0.1	-0.1	0	0	-0.1	-6.2	-0.3	0	0.2	0.1	0	0	0.6	0.1	0.4	0.6
	7	0	0	0	-0.1	0.1	0.1	0	-2.2	-7.2	0.1	0.2	0.1	-0.1	0	0.7	0	0.5	0.7

## Sheet: Fig4
Fig4b	ins_match	CS	abs_freq
	Both same	A/C	0
	Both same	A/G	0
	Both same	A/T	0
	Both same	C/A	0
	Both same	C/G	0
	Both same	C/T	0
	Both same	G/A	0
	Both same	G/C	0
	Both same	G/T	0
	Both same	T/A	0
	Both same	T/C	0
	Both same	T/G	0
	Distal	A/C	0.164
	Distal	A/G	0.361
	Distal	A/T	0.123
	Distal	C/A	0.1
	Distal	C/G	0.155
	Distal	C/T	0.051
	Distal	G/A	0.032
	Distal	G/C	0.019
	Distal	G/T	0.02
	Distal	T/A	0.333
	Distal	T/C	0.262
	Distal	T/G	0.444
	Proximal	A/C	0.013
	Proximal	A/G	0.005
	Proximal	A/T	0.055
	Proximal	C/A	0.01
	Proximal	C/G	0.006
	Proximal	C/T	0.052
	Proximal	G/A	0.01
	Proximal	G/C	0.007
	Proximal	G/T	0.05
	Proximal	T/A	0.008
	Proximal	T/C	0.004
	Proximal	T/G	0.002
	Neither	A/C	0.016
	Neither	A/G	0.011
	Neither	A/T	0.03
	Neither	C/A	0.021
	Neither	C/G	0.011
	Neither	C/T	0.03
	Neither	G/A	0.016
	Neither	G/C	0.011
	Neither	G/T	0.019
	Neither	T/A	0.006
	Neither	T/C	0.008
	Neither	T/G	0.003
	Both same	A/A	0.247
	Both same	C/C	0.038
	Both same	G/G	0.048
	Both same	T/T	0.172
	Neither	A/A	0.029
	Neither	C/C	0.026
	Neither	G/G	0.017
	Neither	T/T	0.029
Fig4c	CS	prox	abs_freq
	A/C	0.065	0.193
	A/G	0.013	0.377
	A/T	0.265	0.208
	C/A	0.074	0.131
	C/G	0.034	0.172
	C/T	0.391	0.133
	G/A	0.17	0.058
	G/C	0.195	0.038
	G/T	0.56	0.089
	T/A	0.022	0.347
	T/C	0.016	0.275
	T/G	0.004	0.449
Fig4d	knockout	prox_top	prox_bottom	prox
	Prkdc	0.027	0.018	0.022
	Xrcc5	0.061	0.031	0.045
	Polm	0.054	0.039	0.046
	Xlf	0.084	0.058	0.07
	Trp53bp1	0.09	0.076	0.083
	Dclre1c	0.1	0.078	0.089
	Trex1	0.1	0.084	0.091
	Ercc1	0.101	0.081	0.092
	Trp53	0.101	0.086	0.094
	control	0.102	0.087	0.094
	Poll	0.105	0.085	0.094
	Wrn	0.103	0.088	0.095
	Polq	0.105	0.087	0.096
	Rad52	0.113	0.084	0.098
	Lig3	0.108	0.09	0.099
	Parp1	0.129	0.108	0.118
	Lig1	0.138	0.108	0.122
	Nbn	0.136	0.12	0.128
	Lig4	0.272	0.141	0.204
Fig4e	outcome_type	Ercc1	Rad52	Trp53	Wrn	Lig1	Lig3	Parp1	Nbn	Polq	Dclre1c	Poll	Polm	Trex1	Trp53bp1	Lig4	Prkdc	Xlf	Xrcc5
	Both same	-0.3	-0.5	-0.1	0.1	-0.6	-0.1	-0.2	1.8	0.4	-0.5	-1.2	-0.7	-0.1	0	-5.8	-0.1	-1.8	-3
	Distal	-0.2	-0.4	-0.1	0.2	-0.7	0	-0.3	1.5	0.4	-0.3	-1.1	-0.3	0	0.1	-6.5	-0.2	-1.8	-3.1
	Proximal	-0.2	-0.3	0	0.3	-0.2	0	0.2	2.1	0.5	-0.4	-1	-1.5	-0.1	-0.1	-4.2	-2.3	-2.2	-4.2
	Neither	-0.1	-0.2	0.2	0.4	-0.1	0.1	0.2	2.1	0.5	-0.3	-0.3	-1.1	0	0	-2.9	-2	-1.5	-3.6
Fig4g	cluster	CS	lfc
	2	A/A	-1.1
	2	A/C	0.6
	2	A/G	-2
	2	A/T	1.2
	2	C/A	-2.2
	2	C/C	0.2
	2	C/G	-3.2
	2	C/T	1.1
	2	G/A	0.3
	2	G/C	1.2
	2	G/G	-2.3
	2	G/T	2.4
	2	T/A	-2.2
	2	T/C	-1.8
	2	T/G	-4.3
	2	T/T	-0.5
	3	A/A	0.1
	3	A/C	0.4
	3	A/G	-0.1
	3	A/T	0.1
	3	C/A	-0.2
	3	C/C	0.3
	3	C/G	-0.1
	3	C/T	-0.5
	3	G/A	0.8
	3	G/C	0.5
	3	G/G	0.6
	3	G/T	-0.9
	3	T/A	-0.8
	3	T/C	-0.4
	3	T/G	-0.7
	3	T/T	0.5
	4	A/A	0.2
	4	A/C	-0.9
	4	A/G	0.4
	4	A/T	-0.9
	4	C/A	0.5
	4	C/C	-0.4
	4	C/G	0.4
	4	C/T	-0.2
	4	G/A	-1.7
	4	G/C	-2
	4	G/G	-0.4
	4	G/T	-2.8
	4	T/A	0.7
	4	T/C	0.5
	4	T/G	0.7
	4	T/T	-0.4
Fig4h	cluster	Ercc1	Rad52	Trp53	Wrn	Lig1	Lig3	Parp1	Nbn	Polq	Dclre1c	Poll	Polm	Trex1	Trp53bp1	Lig4	Prkdc	Xlf	Xrcc5
	2	-0.2	-0.4	0	0.3	-0.4	0.1	0.2	1.9	0.5	-0.4	-0.8	-1.2	0	-0.1	-5.5	-8.4	-2.3	-9.6
	3	-0.2	-0.4	-0.1	0.2	-0.7	-0.1	-0.2	1.8	0.4	-0.4	-1	-0.5	0	0	-5.8	-0.2	-1.9	-8.7
	4	-0.2	-0.4	-0.1	0.2	-0.7	0	-0.3	1.2	0.4	-0.3	-1.1	-0.3	0	0.1	-8.6	-0.2	-1.7	-2.5

## Sheet: Fig5
Fig5a	dsize	mhlen	knockout	lfc
	0	0	Nbn	1.654
	1	I+D	Nbn	-1.752
	1	0	Nbn	1.261
	1	1	Nbn	0.905
	2	I+D	Nbn	-1.426
	2	0	Nbn	0.146
	2	1	Nbn	-0.35
	2	2	Nbn	-0.274
	3	I+D	Nbn	-1.886
	3	0	Nbn	-0.166
	3	1	Nbn	-1.452
	3	2	Nbn	-1.868
	3	3	Nbn	-1.571
	4	I+D	Nbn	-1.509
	4	0	Nbn	-0.382
	4	1	Nbn	-1.751
	4	2	Nbn	-2.227
	4	3	Nbn	-1.769
	4	4	Nbn	-1.505
	5	I+D	Nbn	-1.56
	5	0	Nbn	-0.325
	5	1	Nbn	-1.787
	5	2	Nbn	-2.456
	5	3	Nbn	-1.94
	5	4	Nbn	-1.461
	5	5	Nbn	-0.971
	6	I+D	Nbn	-1.436
	6	0	Nbn	-0.452
	6	1	Nbn	-1.567
	6	2	Nbn	-2.472
	6	3	Nbn	-1.796
	6	4	Nbn	-1.487
	6	5	Nbn	-0.945
	6	6	Nbn	-0.801
	7	I+D	Nbn	-1.224
	7	0	Nbn	-0.101
	7	1	Nbn	-1.028
	7	2	Nbn	-2.316
	7	3	Nbn	-1.793
	7	4	Nbn	-1.221
	7	5	Nbn	-1.033
	7	6	Nbn	-0.608
	7	7	Nbn	-0.445
	8	I+D	Nbn	-0.916
	8	0	Nbn	-0.335
	8	1	Nbn	-1.142
	8	2	Nbn	-2.276
	8	3	Nbn	-1.787
	8	4	Nbn	-1.357
	8	5	Nbn	-0.717
	8	6	Nbn	-0.415
	8	7	Nbn	-0.29
	8	8	Nbn	-0.603
	9	I+D	Nbn	-0.806
	9	0	Nbn	0.129
	9	1	Nbn	-1.283
	9	2	Nbn	-2.256
	9	3	Nbn	-1.634
	9	4	Nbn	-1.417
	9	5	Nbn	-1.117
	9	6	Nbn	-0.934
	9	7	Nbn	-0.934
	9	8	Nbn	-1.078
	9	9	Nbn	-0.411
	10+	I+D	Nbn	-0.463
	10+	0	Nbn	-0.276
	10+	1	Nbn	-1.174
	10+	2	Nbn	-1.881
	10+	3	Nbn	-1.717
	10+	4	Nbn	-1.865
	10+	5	Nbn	-1.803
	10+	6	Nbn	-1.463
	10+	7	Nbn	-1.763
	10+	8	Nbn	-1.406
	10+	9	Nbn	-1.841
	10+	10+	Nbn	-1.721
	0	0	Polq	0.36
	1	I+D	Polq	-2.376
	1	0	Polq	0.045
	1	1	Polq	0.152
	2	I+D	Polq	-1.383
	2	0	Polq	0.339
	2	1	Polq	-0.476
	2	2	Polq	-0.579
	3	I+D	Polq	-1.671
	3	0	Polq	-0.526
	3	1	Polq	-1.062
	3	2	Polq	-1.539
	3	3	Polq	-1.292
	4	I+D	Polq	-1.499
	4	0	Polq	-0.146
	4	1	Polq	-1.165
	4	2	Polq	-1.723
	4	3	Polq	-1.42
	4	4	Polq	-0.99
	5	I+D	Polq	-1.704
	5	0	Polq	-0.192
	5	1	Polq	-1.358
	5	2	Polq	-1.806
	5	3	Polq	-1.477
	5	4	Polq	-1.125
	5	5	Polq	-0.804
	6	I+D	Polq	-1.461
	6	0	Polq	-0.331
	6	1	Polq	-1.468
	6	2	Polq	-1.755
	6	3	Polq	-1.324
	6	4	Polq	-1.074
	6	5	Polq	-0.768
	6	6	Polq	-0.709
	7	I+D	Polq	-1.383
	7	0	Polq	0.191
	7	1	Polq	-0.805
	7	2	Polq	-1.596
	7	3	Polq	-1.337
	7	4	Polq	-0.855
	7	5	Polq	-0.79
	7	6	Polq	-0.216
	7	7	Polq	-0.269
	8	I+D	Polq	-1.012
	8	0	Polq	-0.009
	8	1	Polq	-0.292
	8	2	Polq	-1.23
	8	3	Polq	-1.041
	8	4	Polq	-0.973
	8	5	Polq	-0.422
	8	6	Polq	-0.35
	8	7	Polq	-0.142
	8	8	Polq	-0.364
	9	I+D	Polq	-0.896
	9	0	Polq	0.579
	9	1	Polq	0.332
	9	2	Polq	-1.066
	9	3	Polq	-0.982
	9	4	Polq	-0.801
	9	5	Polq	-0.565
	9	6	Polq	-0.48
	9	7	Polq	-0.574
	9	8	Polq	-0.62
	9	9	Polq	-0.287
	10+	I+D	Polq	0.576
	10+	0	Polq	1.925
	10+	1	Polq	1.728
	10+	2	Polq	0.757
	10+	3	Polq	0.552
	10+	4	Polq	0.103
	10+	5	Polq	-0.145
	10+	6	Polq	-0.286
	10+	7	Polq	-0.387
	10+	8	Polq	-0.455
	10+	9	Polq	-0.498
	10+	10+	Polq	-0.145
Fig5c	knockout	cluster	freq	sem
	control	5	0.453	0.006
	control	6	0.166	0.004
	control	7	0.098	0.002
	Nbn	5	0.274	0.006
	Nbn	6	0.002	0
	Nbn	7	0.021	0.001
	Polq	5	0.401	0.006
	Polq	6	0.137	0.003
	Polq	7	0.001	0
	cluster	dsize	sem
	5	9.776	0.146
	6	9.92	0.128
	7	7.74	0.114
	cluster	mhlen	sem
	5	4.849	0.084
	6	2.651	0.04
	7	1.62	0.022
Fig5d	cluster	dsize	mhlen	freq
	Cluster 5	0	0	0.632
	Cluster 5	1	I+D	0.003
	Cluster 5	1	0	0.852
	Cluster 5	1	1	5.636
	Cluster 5	2	I+D	0.003
	Cluster 5	2	0	0.345
	Cluster 5	2	1	1.937
	Cluster 5	2	2	7.633
	Cluster 5	3	I+D	0.004
	Cluster 5	3	0	0.023
	Cluster 5	3	1	1.431
	Cluster 5	3	2	4.479
	Cluster 5	3	3	2.845
	Cluster 5	4	I+D	0.014
	Cluster 5	4	0	0.028
	Cluster 5	4	1	0.643
	Cluster 5	4	2	3.41
	Cluster 5	4	3	0.857
	Cluster 5	4	4	0.601
	Cluster 5	5	0	0.006
	Cluster 5	5	1	0.536
	Cluster 5	5	2	3.24
	Cluster 5	5	3	1.82
	Cluster 5	5	4	0.667
	Cluster 5	5	5	0.368
	Cluster 5	6	0	0.003
	Cluster 5	6	1	0.162
	Cluster 5	6	2	2.385
	Cluster 5	6	3	1.079
	Cluster 5	6	4	0.925
	Cluster 5	6	5	0.423
	Cluster 5	6	6	0.247
	Cluster 5	7	I+D	0.001
	Cluster 5	7	0	0.007
	Cluster 5	7	1	0.093
	Cluster 5	7	2	1.562
	Cluster 5	7	3	0.762
	Cluster 5	7	4	0.492
	Cluster 5	7	5	0.42
	Cluster 5	7	6	0.147
	Cluster 5	7	7	0.119
	Cluster 5	8	0	0.023
	Cluster 5	8	1	0.096
	Cluster 5	8	2	1.215
	Cluster 5	8	3	0.566
	Cluster 5	8	4	0.797
	Cluster 5	8	5	0.205
	Cluster 5	8	6	0.109
	Cluster 5	8	7	0.073
	Cluster 5	8	8	0.175
	Cluster 5	9	0	0.006
	Cluster 5	9	1	0.03
	Cluster 5	9	2	0.617
	Cluster 5	9	3	0.81
	Cluster 5	9	4	0.519
	Cluster 5	9	5	0.535
	Cluster 5	9	6	0.365
	Cluster 5	9	7	0.405
	Cluster 5	9	8	0.534
	Cluster 5	9	9	0.13
	Cluster 5	10+	I+D	0.044
	Cluster 5	10+	0	0.234
	Cluster 5	10+	1	0.628
	Cluster 5	10+	2	1.3
	Cluster 5	10+	3	2.458
	Cluster 5	10+	4	2.701
	Cluster 5	10+	5	2.48
	Cluster 5	10+	6	2.031
	Cluster 5	10+	7	2.127
	Cluster 5	10+	8	2.574
	Cluster 5	10+	9	2.62
	Cluster 5	10+	10+	26.747
	Cluster 6	0	0	0.309
	Cluster 6	1	I+D	0.05
	Cluster 6	1	0	0.732
	Cluster 6	1	1	0.422
	Cluster 6	2	I+D	0.052
	Cluster 6	2	0	0.512
	Cluster 6	2	1	2.549
	Cluster 6	2	2	1.333
	Cluster 6	3	0	0.15
	Cluster 6	3	1	3.574
	Cluster 6	3	2	3.856
	Cluster 6	3	3	0.756
	Cluster 6	4	I+D	0.057
	Cluster 6	4	0	0.076
	Cluster 6	4	1	2.466
	Cluster 6	4	2	5.839
	Cluster 6	4	3	1.016
	Cluster 6	4	4	0.829
	Cluster 6	5	I+D	0.058
	Cluster 6	5	0	0.19
	Cluster 6	5	1	1.641
	Cluster 6	5	2	6.097
	Cluster 6	5	3	1.333
	Cluster 6	5	4	0.409
	Cluster 6	5	5	0.206
	Cluster 6	6	0	0.091
	Cluster 6	6	1	1.374
	Cluster 6	6	2	5.504
	Cluster 6	6	3	0.881
	Cluster 6	6	4	0.378
	Cluster 6	6	5	0.227
	Cluster 6	6	6	0.143
	Cluster 6	7	0	0.065
	Cluster 6	7	1	0.523
	Cluster 6	7	2	4.12
	Cluster 6	7	3	1.581
	Cluster 6	7	4	0.524
	Cluster 6	7	5	0.119
	Cluster 6	7	7	0.026
	Cluster 6	8	0	0.006
	Cluster 6	8	1	0.614
	Cluster 6	8	2	3.958
	Cluster 6	8	3	1.733
	Cluster 6	8	4	0.293
	Cluster 6	8	5	0.152
	Cluster 6	9	0	0.024
	Cluster 6	9	1	0.37
	Cluster 6	9	2	3.066
	Cluster 6	9	3	1.564
	Cluster 6	9	4	1.01
	Cluster 6	9	5	0.128
	Cluster 6	9	6	0.12
	Cluster 6	10+	I+D	0.053
	Cluster 6	10+	0	0.519
	Cluster 6	10+	1	2.142
	Cluster 6	10+	2	9.138
	Cluster 6	10+	3	9.568
	Cluster 6	10+	4	6.201
	Cluster 6	10+	5	2.651
	Cluster 6	10+	6	1.967
	Cluster 6	10+	7	1.075
	Cluster 6	10+	8	0.715
	Cluster 6	10+	9	0.41
	Cluster 6	10+	10+	2.453
	Cluster 7	0	0	3.03
	Cluster 7	1	I+D	1.152
	Cluster 7	1	0	1.66
	Cluster 7	1	1	0.744
	Cluster 7	2	I+D	1.028
	Cluster 7	2	0	1.353
	Cluster 7	2	1	2.142
	Cluster 7	2	2	0.965
	Cluster 7	3	I+D	1.113
	Cluster 7	3	0	1.627
	Cluster 7	3	1	5.925
	Cluster 7	3	2	2.1
	Cluster 7	3	3	0.442
	Cluster 7	4	I+D	0.732
	Cluster 7	4	0	1.281
	Cluster 7	4	1	6.707
	Cluster 7	4	2	1.894
	Cluster 7	4	3	0.333
	Cluster 7	4	4	0.096
	Cluster 7	5	I+D	0.402
	Cluster 7	5	0	0.865
	Cluster 7	5	1	5.021
	Cluster 7	5	2	3.774
	Cluster 7	5	3	0.465
	Cluster 7	5	4	0.089
	Cluster 7	6	I+D	0.27
	Cluster 7	6	0	0.453
	Cluster 7	6	1	4.471
	Cluster 7	6	2	5.59
	Cluster 7	6	3	0.424
	Cluster 7	6	4	0.095
	Cluster 7	6	5	0.043
	Cluster 7	7	I+D	0.029
	Cluster 7	7	0	0.17
	Cluster 7	7	1	1.755
	Cluster 7	7	2	4.299
	Cluster 7	7	3	0.417
	Cluster 7	7	4	0.073
	Cluster 7	7	5	0.057
	Cluster 7	8	I+D	0.053
	Cluster 7	8	0	0.075
	Cluster 7	8	1	1.219
	Cluster 7	8	2	4.858
	Cluster 7	8	3	0.834
	Cluster 7	8	4	0.147
	Cluster 7	8	6	0.017
	Cluster 7	9	0	0.044
	Cluster 7	9	1	0.796
	Cluster 7	9	2	5.161
	Cluster 7	9	3	0.508
	Cluster 7	9	4	0.185
	Cluster 7	9	5	0.011
	Cluster 7	10+	I+D	0.047
	Cluster 7	10+	0	0.42
	Cluster 7	10+	1	2.14
	Cluster 7	10+	2	13.119
	Cluster 7	10+	3	4.65
	Cluster 7	10+	4	1.633
	Cluster 7	10+	5	0.508
	Cluster 7	10+	6	0.202
	Cluster 7	10+	7	0.123
	Cluster 7	10+	8	0.128
	Cluster 7	10+	9	0.021
	Cluster 7	10+	10+	0.02
	Cluster 6	3	I+D	0
	Cluster 5	5	I+D	0
	Cluster 7	5	5	0
	Cluster 5	6	I+D	0
	Cluster 6	6	I+D	0
	Cluster 7	6	6	0
	Cluster 6	7	I+D	0
	Cluster 6	7	6	0
	Cluster 7	7	6	0
	Cluster 7	7	7	0
	Cluster 5	8	I+D	0
	Cluster 6	8	I+D	0
	Cluster 7	8	5	0
	Cluster 6	8	6	0
	Cluster 6	8	7	0
	Cluster 7	8	7	0
	Cluster 6	8	8	0
	Cluster 7	8	8	0
	Cluster 5	9	I+D	0
	Cluster 6	9	I+D	0
	Cluster 7	9	I+D	0
	Cluster 7	9	6	0
	Cluster 6	9	7	0
	Cluster 7	9	7	0
	Cluster 6	9	8	0
	Cluster 7	9	8	0
	Cluster 6	9	9	0
	Cluster 7	9	9	0
Fig5e	cluster	knockout	lfc
	5	Ercc1	0.054
	5	Rad52	0.05
	5	Trp53	0
	5	Wrn	-0.009
	5	Lig1	0.047
	5	Lig3	0.032
	5	Parp1	0.004
	5	Nbn	-0.724
	5	Polq	-0.175
	5	Dclre1c	0.095
	5	Poll	0.121
	5	Polm	0.078
	5	Trex1	0.044
	5	Trp53bp1	0.061
	5	Lig4	0.284
	5	Prkdc	0.108
	5	Xlf	0.206
	5	Xrcc5	0.254
	6	Ercc1	-0.006
	6	Rad52	-0.055
	6	Trp53	-0.057
	6	Wrn	-0.146
	6	Lig1	-0.039
	6	Lig3	0.012
	6	Parp1	-0.082
	6	Nbn	-6.155
	6	Polq	-0.273
	6	Dclre1c	0.039
	6	Poll	0.18
	6	Polm	0.076
	6	Trex1	-0.011
	6	Trp53bp1	-0.022
	6	Lig4	0.599
	6	Prkdc	0.125
	6	Xlf	0.432
	6	Xrcc5	0.584
	7	Ercc1	-0.004
	7	Rad52	0.021
	7	Trp53	0.016
	7	Wrn	-0.118
	7	Lig1	0.117
	7	Lig3	0.074
	7	Parp1	0.04
	7	Nbn	-2.188
	7	Polq	-7.183
	7	Dclre1c	0.068
	7	Poll	0.236
	7	Polm	0.107
	7	Trex1	-0.054
	7	Trp53bp1	0.013
	7	Lig4	0.738
	7	Prkdc	0.028
	7	Xlf	0.541
	7	Xrcc5	0.74

## Sheet: Fig6
Fig6a	cluster	dsize	mhlen	freq
	Cluster 1	0	0	5.742
	Cluster 1	1	I+D	1.59
	Cluster 1	1	0	4.897
	Cluster 1	1	1	2.736
	Cluster 1	2	I+D	1.427
	Cluster 1	2	0	9.461
	Cluster 1	2	1	5.705
	Cluster 1	2	2	0.723
	Cluster 1	3	I+D	0.784
	Cluster 1	3	0	3.358
	Cluster 1	3	1	10.127
	Cluster 1	3	2	1.528
	Cluster 1	3	3	0.338
	Cluster 1	4	I+D	0.518
	Cluster 1	4	0	1.868
	Cluster 1	4	1	8.811
	Cluster 1	4	2	0.734
	Cluster 1	4	3	0.133
	Cluster 1	4	4	0.348
	Cluster 1	5	I+D	0.217
	Cluster 1	5	0	0.817
	Cluster 1	5	1	6.458
	Cluster 1	5	2	0.962
	Cluster 1	5	3	0.059
	Cluster 1	5	5	0.029
	Cluster 1	6	I+D	0.317
	Cluster 1	6	0	0.395
	Cluster 1	6	1	4.83
	Cluster 1	6	2	1.549
	Cluster 1	6	3	0.04
	Cluster 1	6	5	0.03
	Cluster 1	7	I+D	0.071
	Cluster 1	7	0	0.259
	Cluster 1	7	1	1.76
	Cluster 1	7	2	0.835
	Cluster 1	7	3	0.079
	Cluster 1	8	I+D	0.081
	Cluster 1	8	0	0.444
	Cluster 1	8	1	1.512
	Cluster 1	8	2	0.779
	Cluster 1	8	4	0.041
	Cluster 1	9	0	0.121
	Cluster 1	9	1	1.344
	Cluster 1	9	2	0.882
	Cluster 1	9	3	0.171
	Cluster 1	9	5	0.213
	Cluster 1	10+	I+D	0.012
	Cluster 1	10+	0	0.26
	Cluster 1	10+	1	2.293
	Cluster 1	10+	2	8.705
	Cluster 1	10+	3	2.247
	Cluster 1	10+	4	1.005
	Cluster 1	10+	5	0.121
	Cluster 1	10+	6	0.116
	Cluster 1	10+	7	0.12
	Cluster 1	5	4	0
	Cluster 1	6	4	0
	Cluster 1	6	6	0
	Cluster 1	7	4	0
	Cluster 1	7	5	0
	Cluster 1	7	6	0
	Cluster 1	7	7	0
	Cluster 1	8	3	0
	Cluster 1	8	5	0
	Cluster 1	8	6	0
	Cluster 1	8	7	0
	Cluster 1	8	8	0
	Cluster 1	9	I+D	0
	Cluster 1	9	4	0
	Cluster 1	9	6	0
	Cluster 1	9	7	0
	Cluster 1	9	8	0
	Cluster 1	9	9	0
	Cluster 1	10+	8	0
	Cluster 1	10+	9	0
	Cluster 1	10+	10+	0
Fig6b	dsize	cluster	skew	label
	2	all outcomes	0.93	0.93
	3	all outcomes	0.839	0.84
	4	all outcomes	0.784	0.78
	5	all outcomes	0.734	0.73
	6	all outcomes	0.727	0.73
	7	all outcomes	0.738	0.74
	8	all outcomes	0.727	0.73
	9+	all outcomes	0.584	0.58
	2	UMAP outcomes	0.963	0.96
	3	UMAP outcomes	0.845	0.85
	4	UMAP outcomes	0.755	0.76
	5	UMAP outcomes	0.696	0.7
	6	UMAP outcomes	0.728	0.73
	7	UMAP outcomes	0.842	0.84
	8	UMAP outcomes	0.723	0.72
	9+	UMAP outcomes	0.661	0.66
	2	Cluster1	0.982	0.98
	2	Cluster7	0.755	0.76
	3	Cluster1	0.894	0.89
	3	Cluster7	0.752	0.75
	4	Cluster1	0.902	0.9
	4	Cluster7	0.608	0.61
	5	Cluster1	1	1
	5	Cluster7	0.631	0.63
	6	Cluster1	1	1
	6	Cluster7	0.604	0.6
	7	Cluster1	0.917	0.92
	7	Cluster7	0.805	0.8
	8	Cluster1	0.81	0.81
	8	Cluster7	0.786	0.79
	9+	Cluster1	0.535	0.53
	9+	Cluster7	0.756	0.76

## Sheet: Fig7
Fig7a	Data in kl_data.csv here: 10.6084/m9.figshare.23246579
fig 7b	Data in test_predictions.csv here: 10.6084/m9.figshare.23246579

## Sheet: FigS1
FigS1a	knockout	median
	control	6984.25
	Ercc1	1115.75
	Rad52	223
	Trp53	1847.75
	Wrn	1829
	Lig1	287.25
	Lig3	788.5
	Parp1	1460.75
	Nbn	1919.25
	Polq	2220
	Dclre1c	302
	Poll	3224.75
	Polm	2085
	Trex1	4959.5
	Trp53bp1	2882.5
	Lig4	494.25
	Prkdc	4169.5
	Xlf	1093
	Xrcc5	3027.75
FigS1b	knockout	q75	median	q25
	control	32	25	19
	Ercc1	15	12	9
	Rad52	11	8	6
	Trp53	17	14	11
	Wrn	16	13	9
	Lig1	15	12	9
	Lig3	12	10	7
	Parp1	16	13	9
	Nbn	12	9	6
	Polq	17	14	10
	Dclre1c	13	10	7
	Poll	19	15	11
	Polm	16	13	10
	Trex1	17	14	10
	Trp53bp1	16	12	9
	Lig4	14	11	7
	Prkdc	14	11	8
	Xlf	11	9	6
	Xrcc5	17	14	10

## Sheet: FigS2
FigS2a	outcome_type	control	Ercc1	Rad52	Trp53	Wrn	Lig1	Lig3	Parp1	Nbn	Polq	Dclre1c	Poll	Polm	Trex1	Trp53bp1	Lig4	Prkdc	Xlf	Xrcc5
	other I MH	1.77	1.9	2.28	1.41	1.34	2.74	1.43	2.14	0.27	0.27	2.62	2.08	2.13	1.5	2.07	3.06	1.97	1.7	2.2
	other I	5.97	8.92	11.49	3.27	2.34	12.08	1.49	8.78	3.31	4.17	10.72	7.78	8.25	4.03	6.4	11.59	7.61	1.66	7.01
	D10+ MH	26.78	26.47	25.72	26.02	25.34	22.71	27.7	24.59	7.37	29.75	28.19	29.36	29.71	27.98	27.45	36.84	33.17	35.76	44.21
	D10+	4.75	5.94	6.98	2.86	2.47	7.11	2.63	5.51	2.66	17.04	5.24	5.66	5.56	4.11	2.75	4.45	3.91	3.25	4.67
	D3-9 MH	20.6	19.44	17.4	20.96	21.03	17.37	23.51	18.57	3.69	6.69	19.68	21.33	20.33	21.65	22.39	26.99	20.46	29.18	23.47
	D3-9	9.02	9.17	9.83	10.73	9.42	11.63	10.42	10.12	3.75	5.26	8.74	10.39	9.27	9.13	8.48	10.14	7.43	12.31	8.94
	D2	6.47	6.23	6.34	9.19	8.63	6.93	8.16	6.96	5.65	5.25	4.5	6.96	6.59	7.08	5.89	4.15	4.28	6.62	4.39
	D1	6.4	6	5.69	7.85	8.11	6.75	6.96	6.68	13.38	6.95	5.53	6.82	5.54	6.68	5.8	1.96	6.81	4.06	2.96
	I1-2_d	14.45	12.36	10.84	13.83	16.68	8.94	13.96	12.26	43.48	19.44	11.54	6.91	11.01	14.18	15.08	0.2	13.29	4.24	1.78
	I1-2_p	3.78	3.58	3.43	3.9	4.64	3.73	3.75	4.39	16.45	5.2	3.22	2.71	1.6	3.65	3.67	0.63	1.05	1.23	0.36
FigS2b	outcome_type	control	Ercc1	Rad52	Trp53	Wrn	Lig1	Lig3	Parp1	Nbn	Polq	Dclre1c	Poll	Polm	Trex1	Trp53bp1	Lig4	Prkdc	Xlf	Xrcc5
	other I MH	0.62	0.65	0.71	0.6	0.6	0.79	0.77	0.68	0.04	0.03	0.69	0.69	0.68	0.65	0.71	0.94	0.47	0.74	0.65
	other I	0.23	0.28	0.33	0.23	0.23	0.36	0.3	0.29	0.09	0.11	0.32	0.26	0.22	0.23	0.27	0.35	0.26	0.29	0.24
	D10+ MH	28.46	29.08	29.06	27.87	26.85	26.73	28.26	27.37	10.73	27.91	31.02	31.81	31.16	29.03	29.24	40.53	34.33	36.16	43.14
	D10+	1.17	1.6	1.49	1	1.06	1.62	1.27	1.17	0.73	1.39	1.81	1.17	1.14	1.17	1.18	1.85	1.36	1.58	1.56
	D3-9 MH	26.39	26.22	25.72	25.55	24.83	26.95	27.11	25.77	6.77	13.55	27.12	28.9	27.94	26.32	27.28	36.81	27.23	33.6	33.54
	D3-9	7.56	7.95	7.9	8.16	7.41	9	8.11	8.33	2.02	3.91	7.88	8.66	7.76	7.64	7.59	9.95	6.46	9.83	7.62
	D2	7.51	7.76	8.58	9.17	8.69	9.03	8.35	8.44	7.2	8.07	5.88	8.42	7.85	7.8	6.81	5.94	5.32	7.2	6.05
	D1	7.65	7.64	7.98	8.43	8.59	9.38	7.5	8.58	16.11	11.39	7.25	8.43	6.99	7.74	6.84	2.91	7.3	4.47	3.99
	I1-2_d	17.95	16.42	16.01	16.5	18.94	13.57	15.83	16.57	48.59	29.35	15.81	9.86	15	16.98	17.77	0.25	16.66	5.27	2.86
	I1-2_p	2.47	2.41	2.2	2.5	2.8	2.57	2.5	2.8	7.72	4.3	2.22	1.81	1.26	2.44	2.3	0.47	0.62	0.85	0.33
FigS2c	outcome_type	Ercc1	Rad52	Trp53	Wrn	Lig1	Lig3	Parp1	Nbn	Polq	Dclre1c	Poll	Polm	Trex1	Trp53bp1	Lig4	Prkdc	Xlf	Xrcc5
	other I MH	0.1	0.37	-0.33	-0.4	0.63	-0.3	0.28	-2.72	-2.7	0.57	0.24	0.27	-0.23	0.23	0.79	0.16	-0.05	0.32
	other I	0.58	0.94	-0.87	-1.35	1.02	-2	0.55	-0.85	-0.52	0.84	0.38	0.47	-0.57	0.1	0.96	0.35	-1.85	0.23
	D10+ MH	-0.02	-0.06	-0.04	-0.08	-0.24	0.05	-0.12	-1.86	0.15	0.07	0.13	0.15	0.06	0.04	0.46	0.31	0.42	0.72
	D10+	0.32	0.56	-0.73	-0.94	0.58	-0.85	0.22	-0.83	1.84	0.14	0.25	0.23	-0.21	-0.79	-0.09	-0.28	-0.55	-0.02
	D3-9 MH	-0.08	-0.24	0.02	0.03	-0.25	0.19	-0.15	-2.48	-1.62	-0.07	0.05	-0.02	0.07	0.12	0.39	-0.01	0.5	0.19
	D3-9	0.02	0.12	0.25	0.06	0.37	0.21	0.17	-1.27	-0.78	-0.05	0.2	0.04	0.02	-0.09	0.17	-0.28	0.45	-0.01
	D2	-0.06	-0.03	0.51	0.41	0.1	0.33	0.11	-0.2	-0.3	-0.52	0.1	0.03	0.13	-0.13	-0.64	-0.6	0.03	-0.56
	D1	-0.09	-0.17	0.29	0.34	0.08	0.12	0.06	1.06	0.12	-0.21	0.09	-0.21	0.06	-0.14	-1.71	0.09	-0.66	-1.11
	I1-2_d	-0.23	-0.42	-0.06	0.21	-0.69	-0.05	-0.24	1.59	0.43	-0.32	-1.07	-0.39	-0.03	0.06	-6.18	-0.12	-1.77	-3.02
	I1-2_p	-0.08	-0.14	0.05	0.29	-0.02	-0.01	0.22	2.12	0.46	-0.23	-0.48	-1.24	-0.05	-0.04	-2.57	-1.85	-1.63	-3.38
FigS2d	outcome_type	Ercc1	Rad52	Trp53	Wrn	Lig1	Lig3	Parp1	Nbn	Polq	Dclre1c	Poll	Polm	Trex1	Trp53bp1	Lig4	Prkdc	Xlf	Xrcc5
	other I MH	0.08	0.21	-0.04	-0.04	0.37	0.31	0.15	-4.09	-4.34	0.17	0.16	0.15	0.07	0.21	0.6	-0.38	0.27	0.08
	other I	0.28	0.53	0	-0.01	0.65	0.41	0.35	-1.33	-1.1	0.48	0.19	-0.05	0	0.24	0.6	0.17	0.33	0.08
	D10+ MH	0.03	0.03	-0.03	-0.08	-0.09	-0.01	-0.06	-1.41	-0.03	0.12	0.16	0.13	0.03	0.04	0.51	0.27	0.35	0.6
	D10+	0.45	0.35	-0.23	-0.14	0.46	0.11	0	-0.68	0.24	0.63	0	-0.04	-0.01	0.01	0.66	0.21	0.43	0.41
	D3-9 MH	-0.01	-0.04	-0.05	-0.09	0.03	0.04	-0.03	-1.96	-0.96	0.04	0.13	0.08	0	0.05	0.48	0.04	0.35	0.35
	D3-9	0.07	0.06	0.11	-0.03	0.25	0.1	0.14	-1.9	-0.95	0.06	0.2	0.04	0.02	0.01	0.4	-0.23	0.38	0.01
	D2	0.05	0.19	0.29	0.21	0.27	0.15	0.17	-0.06	0.1	-0.35	0.17	0.06	0.05	-0.14	-0.34	-0.5	-0.06	-0.31
	D1	0	0.06	0.14	0.17	0.3	-0.03	0.17	1.08	0.57	-0.08	0.14	-0.13	0.02	-0.16	-1.39	-0.07	-0.78	-0.94
	I1-2_d	-0.13	-0.16	-0.12	0.08	-0.4	-0.18	-0.12	1.44	0.71	-0.18	-0.86	-0.26	-0.08	-0.01	-6.15	-0.11	-1.77	-2.65
	I1-2_p	-0.03	-0.17	0.02	0.19	0.06	0.02	0.18	1.65	0.8	-0.15	-0.45	-0.97	-0.01	-0.1	-2.4	-2	-1.53	-2.89

## Sheet: FigS3
Fig S3	Data in umap_table.tsv here: 10.6084/m9.figshare.23246579

## Sheet: FigS4
Fig S4	Data from mutations.tsv here: 10.6084/m9.figshare.23246579

[truncated: 4 more sheets: FigS5, FigS6, FigS7, FigS8]
